# Supplementary material for: A Novel Method to Screen Strong Constitutive Promoters in Escherichia coli and Serratia marcescens for Industrial Applications
Source: Biology (Basel). 2022 Dec 30;12(1):71. doi: 10.3390/biology12010071 (PMC9855843; doi:10.3390/biology12010071)
Supplement: Supplementary file 1 [file biology-12-00071-s001.zip]

Archive with 1 entries (1 files):
- biology-2069770-supplementary.pdf
